# Supplementary material for: Evaluation of the Immunomodulatory Effects of Radiation for Chimeric Antigen Receptor T Cell Therapy in Glioblastoma Multiforme
Source: Cells. 2024 Jun 21;13(13):1075. doi: 10.3390/cells13131075 (PMC11240512; doi:10.3390/cells13131075)
Supplement: Supplementary file 1 [file cells-13-01075-s001.zip]

Archive with 1 entries (1 files):
- cells-3003316-supplementary.pdf
